# Supplementary material for: CD49f and CD146: A Possible Crosstalk Modulates Adipogenic Differentiation Potential of Mesenchymal Stem Cells
Source: Cells. 2023 Dec 27;13(1):55. doi: 10.3390/cells13010055 (PMC10778538; doi:10.3390/cells13010055)
Supplement: Supplementary file 1 [file cells-13-00055-s001.zip]

Archive with 1 entries (1 files):
- Supplemental information.pdf
